# Supplementary material for: Comprehensive GWAS and Transcriptome Analysis Discovered Candidate Gene Associated with Starch Pasting Properties of Temperate japonica rice (Oryza sativa L.)
Source: Rice (N Y). 2025 Apr 2;18:23. doi: 10.1186/s12284-025-00782-8 (PMC11961803; doi:10.1186/s12284-025-00782-8)
Supplement: Supplementary file 1 — Supplementary Material 1 [file 12284_2025_782_MOESM1_ESM.xlsx]

## Sheet: Table S1
Table. S1 List of japonica rice accessions and starch pasting properties measured by RVA in 2019 and 2020
ID	Accession Name	Classification	OsGlutn Haplotype	MaximumV 19	MinimumV 19	BreakdownV 19	FinalV 19	SetbackV 19	PeakTime 19	PastingTemp 19	MaximumV 20	MinimumV 20	BreakdownV 20	FinalV 20	SetbackV 20	PeakTime 20	PastingTemp 20
J411	Dobong	improved variety	Haplotype1								276.361	163.361	113	227.722	-48.6389	6.15517	81.2333
J412	Giho	improved variety	Haplotype1	195.4	142.7	52.7	244.7	49.3	6.4	87.9	251.08	173.97	77.11	270.78	19.69	6.42	79.77
J415	Hwacheong	improved variety	Haplotype1	199	130.2	68.8	222.7	23.7	6.2	86.1	249.806	154.444	95.3611	252.5	2.69443	6.24407	82.55
J416	Hwaseong	improved variety	Haplotype1	181.9	130.8	51.2	220.6	38.7	6.4	87.6	227	147.833	79.1666	241.944	14.9444	6.3552	83.0333
J417	Ilpoom	improved variety	Haplotype1	187.2	143.4	43.8	234.1	46.9	6.6	86.3	254.583	191.111	63.4722	283.694	29.1111	6.73297	69.8667
J1	Mojodo	landrace	Haplotype2								145.889	123.889	22	238.944	93.0556	6.31077	88.0833
J10	Jaeraeryukdo	landrace	Haplotype1	191.9	143.2	48.7	223	31.1	6.5	86.9	218.194	160.889	57.3056	256.944	38.75	6.51077	86
J101	Chilbo	improved variety	Haplotype1	190.1	138.4	51.6	222.4	32.3	6.4	88.3	264.694	181.333	83.3611	273.611	8.9167	6.51073	73.4667
J103	Daechan	improved variety	Haplotype1	203.8	160.5	43.2	255.3	51.5	6.6	87.9	230.583	181.361	49.2222	275.111	44.5278	6.73297	85.75
J104	Daeripbyeo 1	improved variety	Haplotype1	179.8	152.1	27.8	241.7	61.9	6.7	88.7	218.833	169.44	49.39	256.28	37.44	6.62	84.85
J105	Dami	improved variety	Haplotype1	196.4	145	51.4	225.2	28.8	6.5	84.7	248.25	164.972	83.2778	260.583	12.3333	6.44407	68.0167
J107	Deuraechan	improved variety	Haplotype1	198.6	117.8	80.8	195.8	-2.8	6.2	83.1	252.917	143.944	108.972	237	-15.9167	6.22187	70.15
J108	Dongbo	improved variety	Haplotype1	193.8	125.9	67.8	212.3	18.5	6.2	85.8	253.417	153.028	100.389	244.278	0.138867	6.2441	72.7167
J112	Gangchan	improved variety	Haplotype1	189.6	139.4	50.3	227.6	38	6.3	84.9	269.278	169.667	99.6111	270.722	1.44443	6.3774	70.0667
J113	Chinnong	improved variety	Haplotype1	197.9	139.1	58.9	226.8	28.9	6.4	86.6	258.222	178.972	79.25	287.111	28.8889	6.57743	84.9667
J116	Goami	improved variety	Haplotype1	51.3	51.2	0.1	102.6	51.3	8	93.7	87.2778	79.6111	7.66667	143.75	56.4722	6.39963	89.3833
J118	Goun	improved variety	Haplotype1								263.694	195.806	67.8889	279.028	15.3333	6.6441	86.5167
J12	Sanbyeo	landrace	Haplotype1	240.9	162.3	78.6	246.4	5.5	6.5	85	301.444	197.778	103.667	274.389	-27.0555	6.5552	77.1167
J120	Haechanmulgyeol	improved variety	Haplotype1	174.4	133.4	41	217.8	43.4	6.4	88.4	288.806	189.194	99.6111	284.583	-4.2222	6.39963	71.1333
J121	Haeoreumi	improved variety	Haplotype1	204.1	140.4	63.7	225.8	21.7	6.4	86.6	237.75	148.917	88.8333	238.25	0.500033	6.2441	79.2
J123	Hanam	improved variety	Haplotype1	204.3	153.6	50.7	235.6	31.3	6.5	84.3	290.694	177.083	113.611	283.389	-7.30557	6.3774	68.7
J125	Handeul	improved variety	Haplotype2								281.778	155.111	126.667	256.417	-25.3611	6.17743	84.3667
J126	Hanmaeum	improved variety	Haplotype1								264.417	169.444	94.9722	265.167	0.75	6.3774	69.3833
J127	Mipum	improved variety	Haplotype1	191.9	153.1	38.8	237.1	45.2	6.6	86.8	244.806	187.778	57.0278	294.972	50.1667	6.59963	86.0333
J13	Sandudo	landrace	Haplotype1								252.139	181.361	70.7778	284.222	32.0833	6.55517	85.6667
J139	Hwanggeumnodeul	improved variety	Haplotype1	207.2	176.3	30.9	250.7	43.5	6.8	86.6	293.69	202.08	91.61	311.83	18.14	6.58	69.58
J14	Sando	landrace	Haplotype3								242.528	164.75	77.7778	269.722	27.1944	6.39963	79.4
J141	Hwanggeumnuri	improved variety	Haplotype1	184.2	131.6	52.6	217.7	33.5	6.4	86.3	240.028	165.722	74.3056	271.611	31.5834	6.44407	84.85
J15	Batnarak	landrace	Haplotype3	150.3	122	28.3	221	70.7	6.6	87.9	188.389	149.444	38.9444	259.222	70.8333	6.5552	87.0667
J152	Jinbo	improved variety	Haplotype1	199.4	149.5	49.9	240.6	41.2	6.6	88.1	258.472	173.306	85.1666	271.694	13.2222	6.44407	77.15
J153	Jinbu	improved variety	Haplotype1								247.111	191.417	55.6945	275.139	28.0278	6.71073	86.9833
J155	Jinmi	improved variety	Haplotype1								256.139	183.583	72.5556	264.833	8.69447	6.59963	83.35
J156	Jinsumi	improved variety	Haplotype1	200.5	141.5	59.1	221.5	21	6.4	83.7	280.472	162.25	118.222	257.111	-23.3611	6.17743	69.0833
J158	Joan	improved variety	Haplotype1								241.111	184.583	56.5278	267.722	26.6111	6.64407	86
J159	Jogwang	improved variety	Haplotype1	170.7	145.8	24.9	241	70.3	6.6	89.9	205.667	166.75	38.9167	255.306	49.6389	6.71077	87.3
J16	jaeraejodo	landrace	Haplotype1	202.6	155.8	46.8	251.1	48.5	6.6	86.8	230.889	173.139	57.75	271.25	40.3611	6.66627	85.7167
J164	Joun	improved variety	Haplotype1								228.889	177.222	51.6667	269.944	41.0556	6.6663	88.35
J166	Junam	improved variety	Haplotype1	198.6	148.2	50.4	228.4	29.8	6.5	85	296.528	183.778	112.75	286.611	0.916667	6.3996	69.0333
J167	Junamjosaeng	improved variety	Haplotype1								242.389	183.889	58.5	270.917	28.5278	6.6663	85.5333
J17	Inbujido	landrace	Haplotype3	76.8	44.3	32.4	56	-20.7	3.7	73.3	115	55.8889	59.1111	72	-43	3.5774	69.8667
J171	Malgeumi	improved variety	Haplotype1	203.3	151.8	51.5	237.8	34.5	6.5	86.6	290.861	194.5	96.3611	301.306	10.4445	6.48853	70.1167
J174	Migwang	improved variety	Haplotype1	193.4	139	54.4	242.7	49.3	6.4	89.2	243.806	168.417	75.3889	271.944	28.1389	6.42183	85.1167
J176	Mogyang	improved variety	Haplotype1	135	103.9	31.1	190.3	55.3	6.3	87.9
J177	Nagdong	improved variety	Haplotype1	190.3	136.5	53.8	232.4	42.1	6.3	88.4	272.528	182.278	90.25	284.194	11.6667	6.44407	72.9833
J178	Namil	improved variety	Haplotype2	190.2	147.6	42.7	234.6	44.4	6.5	86.8	230.278	176.778	53.5	265.111	34.8333	6.6663	84.4333
J18	Yukwoljo	landrace	Haplotype1								248.75	188.333	60.4167	292.194	43.4445	6.62187	76.1667
J180	Nokyang	improved variety	Haplotype1	156.5	117	39.5	214.9	58.4	6.2	88.1	211.944	149.472	62.4722	240.611	28.6667	6.3552	84.9667
J182	Odaebyeo	improved variety	Haplotype1	197.1	159.6	37.6	243.1	46	6.6	87.4	219.639	176.75	42.8889	257.444	37.8056	6.6663	85.1667
J183	Onnuri	improved variety	Haplotype1	172.4	128	44.4	213.1	40.7	6.4	87.1	274.667	195.167	79.5	289.917	15.25	6.57743	70.3833
J184	Pungmi	improved variety	Haplotype1	208.5	146.3	62.2	238.3	29.8	6.4	86.5	281.167	199.417	81.75	280.056	-1.11113	6.4663	80.7833
J186	Saegyehwa	improved variety	Haplotype1	174.1	124.1	50	214.1	40	6.3	87.6	259.056	166.889	92.1667	270.278	11.2222	6.3996	73.3333
J188	Samgwang	improved variety	Haplotype1	195.8	140.3	55.5	227.6	31.8	6.3	87.6	249.639	159.722	89.9167	249.694	0.0555667	6.35517	71.7167
J19	Olmutge	landrace	Haplotype4								277.194	208.083	69.1111	310	32.8056	6.6663	85.6333
J192	Seoan 1	improved variety	Haplotype1	172.9	123.4	49.5	221.7	48.8	6.3	89.4	243.167	156.917	86.25	255.917	12.75	6.28853	83.35
J193	Seogan	improved variety	Haplotype1	180.4	127.2	53.2	215.9	35.5	6.4	87	260.47	161.42	99.06	264.92	4.44	6.36	82.7
J199	Sindongjin	improved variety	Haplotype1	173.9	121.4	52.5	205.3	31.4	6.3	85.5	261.5	162.278	99.2222	263.667	2.16667	6.28853	68.55
J20	Boribyeo	landrace	Haplotype1								225.694	159	66.6944	271.528	45.8334	6.44407	85.6833
J202	Sinunbong 1	improved variety	Haplotype1								239.083	190.944	48.1389	280.278	41.1944	6.7774	87.3667
J203	Sobi	improved variety	Haplotype1	189.9	138.4	51.5	223.3	33.4	6.5	86.3	232.194	152.611	79.5833	238.278	6.08333	6.31073	71.2
J204	Suan	improved variety	Haplotype1	172.7	134.6	38.1	224.4	51.7	6.6	89.4	231.97	160.56	71.42	257.86	25.89	6.44	83.32
J207	Taebong	improved variety	Haplotype1	207.8	178.1	29.7	253.3	45.5	6.8	83	244.389	195.167	49.2222	277.806	33.4167	6.59963	84.2
J208	Taeseong	improved variety	Haplotype1								232.556	191.528	41.0278	278.583	46.0278	6.8441	87.8833
J21	Baekjicheongbyeo	landrace	Haplotype3								216.5	157.778	58.7222	262	45.5	6.48853	86
J210	Ungwang	improved variety	Haplotype1	149.7	126.5	23.2	210.1	60.4	6.5	89.8	232.861	170.556	62.3056	245.667	12.8055	6.53297	84.4333
J211	Unmi	improved variety	Haplotype1								225.278	147.111	78.1667	229.639	4.3611	6.33297	86.7667
J214	Yeonghojinmi	improved variety	Haplotype1	200.8	159.9	40.9	242.3	41.5	6.6	85.2	272.694	203.556	69.1389	310.833	38.1389	6.68853	84.6167
J218	Gujungdo 99	landrace	Haplotype1								256.028	199.444	56.5833	292	35.9722	6.82187	87.6167
J219	Nado	landrace	Haplotype1								269.444	145.361	124.083	244.639	-24.8056	6.13297	77
J22	Mahyangjodo	landrace	Haplotype1								222.778	180.361	42.4167	269.417	46.6389	6.8885	88.6333
J221	Namjo	landrace	Haplotype3								210.833	155.889	54.9445	246.889	36.0556	6.5774	84.4833
J222	Neuseubyeo	landrace	Haplotype1								237.75	175.139	62.6111	274.361	36.6111	6.62183	84.5833
J224	Dangdo	landrace	Haplotype1	184.5	128.1	56.4	234	49.6	6.4	87.3	262.667	190.583	72.0833	291.556	28.8889	6.62183	73.0333
J226	Mamakong	landrace	Haplotype1								262.278	177.222	85.0556	285.833	23.5555	6.4663	84.8833
J227	Maekdo	landrace	Haplotype3								283.222	206.861	76.3611	299.778	16.5556	6.64407	86.5333
J228	Maekjo	landrace	Haplotype3								201.889	164.139	37.75	261.306	59.4167	6.7774	89.6833
J229	Modo 52	landrace	Haplotype4								217.222	159.667	57.5555	267	49.7778	6.51077	85.95
J23	Ddangbyeo	landrace	Haplotype1								254.361	181.917	72.4445	277.528	23.1667	6.5552	84.3833
J230	Mojo	landrace	Haplotype3								187.611	142.111	45.5	237.278	49.6667	6.51077	88.6333
J231	Mudaraegi	landrace	Haplotype3								247.028	174.028	73	276.111	29.0833	6.51077	85.95
J232	Musando	landrace	Haplotype1								179.75	139.417	40.3333	264.444	84.6944	6.71073	89.6667
J233	Muando	landrace	Haplotype3	200	141.5	58.5	237.1	37.1	6.5	86.6	267.528	180.778	86.75	281.556	14.0278	6.57743	84.4167
J234	Mujudo	landrace	Haplotype3	189.9	139.4	50.4	247.3	57.4	6.6	89.2	274.75	203.361	71.3889	307.556	32.8056	6.71073	86.45
J235	Mido	landrace	Haplotype3	163.7	124.4	39.2	222.3	58.6	6.3	85.3	211.806	143.722	68.0834	246.139	34.3333	6.2663	78.6667
J236	Mijo	landrace	Haplotype3								241.25	177.75	63.5	282.667	41.4166	6.64407	86.4667
J237	Baekjanggun 22	landrace	Haplotype1	192.3	134.7	57.6	245	52.8	6.3	87.3	241.611	160.278	81.3333	276.361	34.75	6.42183	85.7
J238	Sadocho	landrace	Haplotype2								167.806	145.917	21.8889	249.056	81.25	6.59963	88.9
J239	Sandadagido	landrace	Haplotype1	196.6	139.1	57.6	238.3	41.6	6.5	86	248.944	179.278	69.6667	289.25	40.3056	6.59963	85.4333
J24	Dudo	landrace	Haplotype1	203.1	151.3	51.8	254.5	51.4	6.6	86.8	264.194	182.75	81.4444	297.667	33.4722	6.53297	85.9667
J241	Sangdo	landrace	Haplotype3								136.028	74.3889	61.6389	93.75	-42.2778	3.79963	72
J243	Ssangbong	landrace	Haplotype1								191.972	141.222	50.75	244.028	52.0556	6.51073	86.7333
J244	Ssangdujo	landrace	Haplotype1	209.7	166.3	43.4	260.1	50.4	6.6	85.7	266.361	185.278	81.0833	294.972	28.6111	6.53297	70.8667
J245	Seogandodo	landrace	Haplotype3								290.583	192.472	98.1111	297.5	6.91667	6.31073	79.1
J246	Seoksanjo	landrace	Haplotype4	185.9	151.4	34.4	243.4	57.6	6.6	87.6	268.458	205.604	62.8542	314.25	45.7917	6.7663	85.15
J247	Sodujo	landrace	Haplotype3								237.75	164.472	73.2778	270.889	33.1389	6.48853	76.0833
J248	Soemeoribyeo	landrace	Haplotype1	171.4	137	34.4	231.6	60.2	6.6	88.2	243.375	167	76.375	284.562	41.1875	6.3663	85.125
J249	Soemeorijijang	landrace	Haplotype3								251.611	178.028	73.5833	277.444	25.8333	6.533	83.6
J25	Dorip	landrace	Haplotype2	192.6	177.1	15.4	269.4	76.8	6.8	86	237.222	203.111	34.1111	318.889	81.6667	6.75517	79.65
J251	Soebenchigi	landrace	Haplotype1								291.583	198	93.5834	290.75	-0.833333	6.5552	75.65
J252	Sujungjo	landrace	Haplotype3	168.6	117.3	51.4	217	48.4	6.4	86.6	244.139	164.111	80.0278	262.972	18.8334	6.4441	70.85
J253	Sukna	landrace	Haplotype1	75.7	36.4	39.3	47.1	-28.6	3.5	73.3	108.444	33.6945	74.75	44.1389	-64.3056	3.28853	67.3167
J254	Yeobyeo	landrace	Haplotype1								316.97	184.39	132.58	274.11	-42.86	6.13	81
J255	Yeosubyeo	landrace	Haplotype1								292.917	180.333	112.583	259.722	-33.1944	6.2441	81.25
J256	Yeolsulbyeo	landrace	Haplotype1								299.778	201.417	98.3611	292	-7.7778	6.5552	75.8167
J257	Yejo	landrace	Haplotype1	195.1	148.5	46.6	248.8	53.6	6.6	86.9	298.583	201.639	96.9444	307.806	9.22223	6.53297	73.7833
J258	Orido	landrace	Haplotype3								257.667	192.25	65.4167	290.917	33.25	6.6441	77.9167
J259	Obaekjo	landrace	Haplotype1	208.7	145.3	63.4	246.4	37.7	6.5	85.6	305.222	208.944	96.2778	321.972	16.75	6.51077	72.9667
J26	Daegolbyeo	landrace	Haplotype3								194.028	148.611	45.4167	249.167	55.1389	6.5552	86.2
J260	Ojeonggeun	landrace	Haplotype1	162.4	130.8	31.6	229.1	66.7	6.5	88.1	273.556	205.861	67.6944	311.444	37.8889	6.73293	72.75
J261	Olbyeo	landrace	Haplotype1								276.95	213.617	63.3333	317.767	40.8167	6.77296	82.9
J262	Olwaedu	landrace	Haplotype1								259.833	204.972	54.8611	311.361	51.5278	6.7774	80.45
J263	Wabang	landrace	Haplotype1								254.222	195.75	58.4722	302.306	48.0833	6.7552	76.3667
J264	Oegukbyeo	landrace	Haplotype4								281.222	203.417	77.8056	306.722	25.5	6.6441	84.3833
J265	Waejo	landrace	Haplotype1								239.75	192.5	47.25	286.222	46.4722	6.8663	86.8333
J269	Jeokbakna	landrace	Haplotype1								67.25	30.25	37	41.6945	-25.5555	3.6663	70.8833
J27	Nokdudo	landrace	Haplotype3	74.9	36.3	38.5	46.5	-28.3	3.6	73.4	110.694	41.3889	69.3056	54.1945	-56.5	3.44407	68.5667
J270	Jeonggijosaeng	landrace	Haplotype1	206.6	150.5	56.1	233.6	27	6.6	86.3	257.278	182.028	75.25	265.25	7.97223	6.5552	84.15
J271	Jeongjo	landrace	Haplotype1								266.667	170.778	95.8889	268.667	2	6.37743	74.0333
J272	Jeongjonghwa	landrace	Haplotype1	183.3	135.3	48	232.1	48.8	6.4	86.3	287.5	212.833	74.6667	319.25	31.75	6.68853	86.0167
J273	Jonajo	landrace	Haplotype4	209	184.4	24.6	275.3	66.3	7	87.6	270.889	228.25	42.6389	326.75	55.8611	7.02183	86.5167
J274	Jodujo	landrace	Haplotype3	213.6	157	56.6	264.4	50.8	6.5	77.8	236.194	176.556	59.6389	283.889	47.6944	6.33297	77.3167
J275	Joseondo	landrace	Haplotype2	194.8	169.8	25	272.5	77.7	6.7	85	232.083	194.194	37.8889	315.167	83.0833	6.59963	79.3833
J276	Jotajo	landrace	Haplotype3	188.1	150.4	37.7	252.4	64.3	6.6	88.4	292.556	206.806	85.75	315.639	23.0833	6.5552	81.05
J277	Jongjobaekjo	landrace	Haplotype1	176.9	134.8	42.1	227.4	50.5	6.5	87.1	283.854	197.917	85.9375	294.833	10.9792	6.5663	75.95
J278	Jjoljangbyeo	landrace	Haplotype1	160.3	103.9	56.4	188.8	28.5	6.2	84.7	188.611	123.778	64.8333	218.556	29.9444	6.24407	84.6
J279	Junganjeunbaengi	landrace	Haplotype1								204.222	150.611	53.6111	253.944	49.7222	6.51077	86.0333
J280	Jwiipparibyeo	landrace	Haplotype1	203.8	144.7	59.1	241	37.1	6.5	87.1	273.833	180.917	92.9166	288.917	15.0833	6.53297	85.4167
J281	Jindo	landrace	Haplotype3								119.417	53.25	66.1666	67.9445	-51.4722	3.5996	70.0833
J282	Jinando	landrace	Haplotype3								283.667	195.361	88.3056	306.389	22.7222	6.533	71.9333
J283	Jinhwa	landrace	Haplotype1								143.028	47.3889	95.6389	62.6111	-80.4167	3.3774	67.7667
J284	Chanarak 76	landrace	Haplotype3								194.694	151.778	42.9167	268.278	73.5833	6.59963	87.8333
J285	Choibuji	landrace	Haplotype1	151.6	122.1	29.4	218.5	66.9	6.5	88.9	249.694	184.194	65.5	292.5	42.8055	6.68853	82.6
J286	Paldado	landrace	Haplotype1	175.3	141.4	33.8	235.3	60	6.6	87.8	264.75	190.25	74.5	292.861	28.1111	6.53297	84.3
J287	Patbyeo	landrace	Haplotype3								279.889	186.528	93.3611	276.694	-3.19443	6.5552	75.6333
J288	Pyeongbuk 4	landrace	Haplotype1								291.75	206.611	85.1389	295.25	3.5	6.6663	75.0833
J289	Pyeongbuk 7	landrace	Haplotype1	175.1	131.8	43.3	224.7	49.6	6.4	89.2	235.083	167.472	67.6111	260.25	25.1667	6.51077	87.7833
J29	Naengjo(B) 70	landrace	Haplotype1	211.4	157.9	53.5	241.1	29.7	6.5	82.8	273.75	199.333	74.4167	292.556	18.8056	6.6663	74.8333
J290	Pyeongbuk 8	landrace	Haplotype1								246.778	174.778	72	278.722	31.9445	6.62183	84.45
J291	Pyeongyang	landrace	Haplotype1	166.3	117.1	49.2	213.2	46.9	6.4	87.1	238.5	160.806	77.6945	254.861	16.3611	6.44407	70.6833
J292	Pochoenjangmangmebyeo	landrace	Haplotype1								224.25	153.972	70.2778	245.361	21.1111	6.35517	87.3667
J293	Pyodo	landrace	Haplotype3								86.0556	54.7222	31.3333	69.9722	-16.0833	4.04407	72.2433
J294	Pungwujo	landrace	Haplotype1	188	140	48.1	236.9	48.9	6.5	86.5	272.688	204.104	68.5833	313.583	40.8959	6.74965	72.4625
J295	Pibyeo	landrace	Haplotype3								282.389	176.917	105.472	268.417	-13.9722	6.4663	75.9167
J296	Hangibuji	landrace	Haplotype1	153.7	110.2	43.5	190.9	37.2	6.3	87.4	237.25	169.611	67.6389	261.806	24.5556	6.48853	84.4333
J297	Hwangtojo	landrace	Haplotype1								290.361	212.806	77.5556	320	29.6389	6.733	71.9
J298	Seondal	landrace	Haplotype3								231.278	178.194	53.0833	278.944	47.6667	6.71077	87.35
J300	Jodo	landrace	Haplotype3	197.3	154.6	42.7	251.3	54	6.6	88.1	293.083	211.222	81.8611	314.944	21.8611	6.6885	84.8333
J301	Cheonggunbyeo	landrace	Haplotype1								194.389	133.222	61.1667	228.556	34.1667	6.3552	86.5833
J302	Mollabyeo	landrace	Haplotype1	191.6	135.8	55.7	228	36.5	6.4	86	218.056	151.861	66.1944	242.056	24	6.4663	84.6167
J303	Okkyung	landrace	Haplotype1								269	205.194	63.8055	298.278	29.2778	6.71077	70.4
J304	Baekgokna	landrace	Haplotype3	68.2	31.3	36.9	40.8	-27.4	3.4	73.4	103.167	32.7778	70.3889	43.75	-59.4167	3.24407	66.25
J305	Donna	landrace	Haplotype1	73.9	51.1	22.8	65.4	-8.5	4.2	73.3	99.6667	68.0833	31.5833	88.2222	-11.4444	4.1552	72.7167
J306	Mumojojeokdo	landrace	Haplotype1								165.139	125.389	39.75	226.944	61.8056	6.42183	88.1
J307	Dalgolmot	landrace	Haplotype1								117.944	33.1944	84.75	44.3056	-73.6389	3.2663	66.9667
J309	Jaeraejongna	landrace	Haplotype3	64	39.6	24.5	51.1	-13	3.6	73.4	98.1111	42.5833	55.5278	55.8611	-42.25	3.3996	67.9833
J31	Naengdo	landrace	Haplotype3	214.7	133.9	80.8	223.1	8.4	6	79.5	262.361	160.306	102.056	257.444	-4.91667	6.1552	79.3833
J310	Wonjona	landrace	Haplotype3								111.139	26.9444	84.1944	36.3056	-74.8333	3.1552	66.2167
J311	Yuljojo	landrace	Haplotype1								205.5	126	79.5	201.472	-4.02777	6.02183	88.9167
J312	Chichabyeo	landrace	Haplotype3								61.8333	35.1944	26.6389	48.5	-13.3333	4.02183	74.35
J313	Homina	landrace	Haplotype4	55.9	34.7	21.3	46.2	0.7	3.9	73.3	54.6944	24.9166	29.7778	35.25	-19.4445	3.6663	71.75
J314	Yeongdeog	improved variety	Haplotype1	194.3	158.2	36.1	260.2	65.9	6.5	88.1	233.556	185.222	48.3333	286.861	53.3055	6.68853	86.75
J315	Jangan	improved variety	Haplotype1	213	166.4	46.6	273.8	60.8	6.6	89.9	264.5	203.889	60.6111	296.694	32.1944	6.71077	84.6333
J316	Nonggwang	improved variety	Haplotype1	159.9	117.3	42.6	205.2	45.3	6.3	87.3	234.472	162.472	72	271.806	37.3333	6.35517	84.0833
J317	Jodongji	improved variety	Haplotype1	183.5	137.2	46.4	226	42.5	6.4	86.6	253.361	172.833	80.5278	261.611	8.25	6.4441	75.3167
J318	Hwajung	improved variety	Haplotype1	197.5	141.4	56.1	243	45.5	6.4	87.8	253.389	186.278	67.1111	275.722	22.3333	6.533	73.2333
J319	Hwayeong	improved variety	Haplotype1	196.4	138.3	58.1	226.7	30.3	6.4	88.2	260	160.306	99.6945	249.778	-10.2222	6.28853	73.1833
J32	Guhwangdo	landrace	Haplotype1	174.3	143.5	30.9	247.8	73.5	6.7	90	270.222	203.806	66.4166	318.444	48.2222	6.64407	86.2667
J320	Palgong	improved variety	Haplotype1	188	143.9	44.1	238.3	50.3	6.5	90.2	248.222	176.417	71.8055	269.111	20.8889	6.48853	86.2167
J321	Cheongho	improved variety	Haplotype1	186.9	141.6	45.3	233.6	46.7	6.4	88.6	225.306	148.917	76.3889	241.028	15.7222	6.3774	83.5833
J322	Seonseo	improved variety	Haplotype1	192.6	147.2	45.3	235	42.4	6.5	86.8	279.444	181.028	98.4167	291.444	12	6.28853	71.1667
J324	Anjung	improved variety	Haplotype1	186.6	142.9	43.7	237.6	51	6.5	89.7	252.444	184.639	67.8056	277.889	25.4444	6.5774	83.5833
J325	Guemnam	improved variety	Haplotype1	189.9	145.6	44.3	250	60.1	6.4	88.1	229.111	167.25	61.8611	262.944	33.8333	6.51077	84.6333
J326	Gwangan	improved variety	Haplotype1	191.4	136.2	55.2	232.7	41.3	6.4	88.4	226.778	158.444	68.3333	247	20.2222	6.3552	83.3333
J327	Haiami	improved variety	Haplotype1	179.6	133.1	46.6	209.2	29.6	6.5	87.3	269.361	169.528	99.8333	260.694	-8.66667	6.28853	69.35
J328	Yeongan	improved variety	Haplotype1	192.4	139.8	52.5	215.6	23.2	6.4	85	275.194	170.139	105.056	266.056	0.1389	6.28853	70.7667
J329	Palgoeng	improved variety	Haplotype1	193.7	151.3	42.5	236.2	42.5	6.6	86.8	253.389	181.25	72.1389	282.167	28.7778	6.62187	70.4333
J33	Gangwondo	landrace	Haplotype3	73	47.1	26	60.3	-12.7	4	73.3	93.1944	67.8889	25.3056	85.6666	-7.5278	4.1552	72.75
J330	Cheongun	improved variety	Haplotype1	212.6	166.1	46.4	258.9	46.3	6.6	87.6	249.722	176.167	73.5555	271.778	22.0555	6.44407	83.1167
J331	Nongbaeg	improved variety	Haplotype2	206.3	126.2	80.1	229.8	23.5	6.1	86.5	311.361	166.306	145.056	268.722	-42.6389	6.1996	72.4667
J332	Cheongmyeong	improved variety	Haplotype1	190.4	129.9	60.5	232.9	42.5	6.2	87.9	272.81	158.5	114.31	254.36	-18.44	6.22	82.83
J333	Hwasin	improved variety	Haplotype1	176.3	134.9	41.4	220.3	44	6.6	87.9	266.5	186.056	80.4445	290.583	24.0833	6.57743	71.1667
J334	Gyehwa	improved variety	Haplotype1	189.6	130.1	59.6	221.7	32.1	6.3	85	235.556	155.583	79.9722	243.556	8	6.31077	70.0833
J335	Seomjin	improved variety	Haplotype1	207.2	139	68.1	225.4	18.2	6.3	85.8	270	164.78	105.22	264.19	-5.81	6.33	82.77
J336	Gopum	improved variety	Haplotype1	195.3	140	55.3	222.6	27.3	6.5	85.2	272.389	164.972	107.417	260.583	-11.8056	6.22183	70.95
J337	Hopum	improved variety	Haplotype1	180.4	131.3	49.1	209.9	29.5	6.4	85.7	286.722	178.806	107.917	279.917	-6.80557	6.4663	69.0833
J338	Chindeul	improved variety	Haplotype1	200.1	128.6	71.6	212.7	12.6	6.3	84.1	234.028	153.472	80.5556	252.694	18.6667	6.3552	83.85
J339	Ilmi	improved variety	Haplotype1	200.8	140.6	60.3	233.7	32.9	6.3	86.6	249.333	165.917	83.4167	268.167	18.8333	6.37743	85.1167
J34	Gangreungdo	landrace	Haplotype3								111.917	77.7778	34.1389	99.0278	-12.8889	4.1552	73.4667
J340	Nampyeong	improved variety	Haplotype1	182.4	134.3	48.1	227.1	44.7	6.4	89.4	249.778	172.194	77.5833	265.639	15.8611	6.53297	71.9833
J341	Hwarang	improved variety	Haplotype1	196.5	138	58.5	225.1	28.6	6.4	85	240.278	156.083	84.1944	252.667	12.3889	6.39967	69.1
J342	Yeongnam	improved variety	Haplotype1	191.8	135.5	56.3	231.6	39.8	6.4	87.6	251.667	157.306	94.3611	256.889	5.2222	6.31077	71.6667
J343	Dongjin	improved variety	Haplotype1	212.7	128.7	84	210.4	-2.3	6.1	73.3	263.667	145.417	118.25	238.167	-25.5	6.13297	70.1333
J344	Chucheong	improved variety	Haplotype1	192	152.2	39.9	236.6	44.6	6.6	86.5	272.389	179.556	92.8333	283.5	11.1111	6.4663	71.45
J345	Saenuri	improved variety	Haplotype1	182.6	132.8	49.9	218.9	36.3	6.4	86.6	226.806	158.028	68.7778	259.889	33.0833	6.39963	84.95
J346	Cheongpum	improved variety	Haplotype1	196.9	133.6	63.3	217	20.1	6.4	85.7	244.14	159.25	84.89	239.28	-4.86	6.38	72.47
J348	Haedamssal	improved variety	Haplotype1	212.3	150	62.3	226.8	14.5	6.3	83.1	242.917	159.889	83.0278	240.806	-2.1111	6.2441	75.0833
J349	Sangju 48	improved variety	Haplotype1	185.6	134.7	50.9	222.3	36.7	6.3	85	225.92	165.22	60.69	247.81	21.89	6.44	83.33
J35	Gaekjujodo	landrace	Haplotype1	151.8	116.9	35	203.1	51.3	6.4	87.9	253.556	179.25	74.3055	286.167	32.6111	6.55517	84.55
J350	Mutsunishiki	improved variety	Haplotype1								247.25	185.944	61.3055	273.222	25.9722	6.68853	86.7667
J352	Mutsukaori	improved variety	Haplotype1								204.75	141.75	63	224.972	20.2222	6.3774	85.5
J353	Kanto 51	improved variety	Haplotype1	228.3	161.9	66.4	250.2	21.9	6.4	81.1	232.354	165.354	67	255.792	23.4375	6.53298	81.0375
J354	Fukunishiki	improved variety	Haplotype1	200.5	149.7	50.8	244	43.5	6.4	87.1	210.722	151.167	59.5556	246.056	35.3333	6.42183	86.5333
J355	Homarenishiki	improved variety	Haplotype2	153.7	153.8	-0.1	230.1	76.4	7.9	90.2	195.861	188.833	7.02777	260.694	64.8333	7.0885	88.9
J356	Hitomebore	improved variety	Haplotype1	226.6	162.1	64.5	249.7	23.1	6.4	84.7	271.312	203.708	67.6042	282.542	11.2292	6.64965	79.2625
J357	Kitakogane	improved variety	Haplotype1	237.6	169.9	67.6	259	21.4	6.5	86.1
J358	Oochikara	improved variety	Haplotype1	200.4	164.8	35.6	238.3	37.9	6.6	83.1	254.083	194.722	59.3611	268.611	14.5278	6.59963	73.75
J359	Hokuriku 130	improved variety	Haplotype1	204.8	170.1	34.7	245.2	40.4	6.7	84.7	257.944	190.25	67.6944	266.306	8.3611	6.51073	74.55
J36	Ggaebyeo	landrace	Haplotype3	91.5	57.8	33.7	70.9	-20.6	4	73.4	122.167	70.9722	51.1944	89.8333	-32.3333	3.7774	70.9333
J360	Yumetsukushi	improved variety	Haplotype1	240.6	172.9	67.8	258.1	17.5	6.4	83.3	278.306	199.639	78.6667	281.278	2.9722	6.4885	73.9167
J361	Chiyominori	improved variety	Haplotype1	240.6	154.2	86.4	259.4	18.8	6.2	85.2	301.167	177.472	123.694	273	-28.1667	6.28853	75.85
J362	Akinishiki	improved variety	Haplotype1	192.4	133.8	58.6	226.3	33.9	6.3	87.9	245.028	167.361	77.6667	261.028	16	6.42183	84.0833
J364	Akitakomachi	improved variety	Haplotype1								272.639	191.778	80.8611	267.5	-5.1389	6.5774	79.7167
J367	Hatsuboshi	improved variety	Haplotype1	233.2	180	53.2	261.3	28.1	6.5	87.1	260.667	185.833	74.8333	264.472	3.80557	6.48853	83.6167
J368	Hinohikari	improved variety	Haplotype1	200.2	157.2	43	234.7	34.5	6.7	85.4	262.222	196.833	65.3889	306.972	44.75	6.64407	85.4167
J369	Hounenwase	improved variety	Haplotype1	89.7	62.2	27.6	75.7	-14	4.2	73.3
J37	Seolakbyeo	improved variety	Haplotype1								210.972	140.194	70.7778	226.861	15.8889	6.31073	87.2667
J370	Itadaki	improved variety	Haplotype1	223.3	162.7	60.7	249.3	26	6.5	86.8	244.222	183.806	60.4167	267.944	23.7222	6.59963	85.1833
J371	Kinuhikari	improved variety	Haplotype1	242.8	180.7	62.1	267.7	24.9	6.4	83.9	273.417	207.833	65.5833	285.833	12.4167	6.64407	84.1167
J372	KoshijiWase	improved variety	Haplotype1	199.2	158.1	41.2	255.7	56.5	6.5	88.4	226.167	177.306	48.8611	263.806	37.6389	6.6663	86.4333
J373	Mineasahi	improved variety	Haplotype1	231.2	158.2	73.1	242.3	11.1	6.3	82.3	257.333	182	75.3333	263.139	5.80557	6.4663	82.8
J374	Yamahikari	improved variety	Haplotype1	189.4	137.1	52.3	234.4	45	6.4	86.9	222.639	167	55.6389	265.306	42.6667	6.53297	85.4333
J375	Yamasenishiki	improved variety	Haplotype1								248.111	177.056	71.0555	259.611	11.5	6.5774	86.8167
J376	Norin 22	improved variety	Haplotype1	171	130.3	40.6	228.1	57.1	6.5	89.4	243.75	172.889	70.8611	287.861	44.1111	6.5552	86
J377	Yumepirika	improved variety	Haplotype1	237.8	169.8	67.9	252	14.2	6.4	82.8	267.472	176.139	91.3333	253.972	-13.5	6.3774	74.0167
J378	Sinboi 3	improved variety	Haplotype1	211.6	149	62.6	250.8	39.2	6.3	87.6	280.67	204.17	76.5	306.67	26	6.67	83.35
J379	Zhongzuo 9936	improved variety	Haplotype1	189.9	160.8	29.1	271	81.1	6.5	90.5	229.667	183.667	46	291.806	62.1389	6.5774	89.1667
J380	Hua 99115	improved variety	Haplotype2								247	175.167	71.8333	263.472	16.4722	6.5552	80.7833
J381	Gongzhuling 06	improved variety	Haplotype1	221.5	183	38.5	270.8	49.3	6.7	85.8	248.528	200.861	47.6667	285.139	36.6111	6.88853	85.2333
J382	Gongzhuling 07	improved variety	Haplotype1	219.5	186.9	32.6	268.3	48.8	6.8	85.8	247.583	197.528	50.0556	283.667	36.0833	6.71073	85.1833
J384	Jingxiang 1	improved variety	Haplotype1	250.2	195.3	54.9	276.9	26.7	6.6	84.7	235.444	182.361	53.0833	261.056	25.6111	6.59963	86.2667
J386	Yanfeng 47	improved variety	Haplotype1	204	147.5	56.5	231.5	27.5	6.3	84.4	245.53	170.92	74.61	253.14	7.61	6.44	76.33
J387	Yunjingyou 15	improved variety	Haplotype1	184.1	148.8	35.3	227.2	43.1	6.5	85.5	224.417	176.125	48.2916	260.813	36.3958	6.7163	84.55
J388	Yunjing 20	improved variety	Haplotype1	175.8	136.6	39.2	242.9	67.1	6.3	88.4	200.889	150.917	49.9722	254.333	53.4444	6.39967	84.1833
J389	Zhongzuo 321	improved variety	Haplotype1	164.5	73.4	91.1	109.7	-54.8	5.6	77.9	169.194	60.0833	109.111	89.8611	-79.3333	5.28853	73.25
J390	Zhongzuo 321	improved variety	Haplotype1	181.8	118.1	63.7	211.8	30	6.2	86.3	243.167	152.333	90.8333	245.444	2.2778	6.31077	81.75
J392	Gongzhuling03	improved variety	Haplotype1	194.4	116.6	77.9	222.3	27.9	6.1	86.6	237.25	139.833	97.4167	236.194	-1.05557	6.1552	78.3833
J393	Huayu 13	improved variety	Haplotype1	181.4	122.9	58.5	218.3	36.9	6.3	88.7	241.639	157.583	84.0556	249.083	7.44443	6.33297	82.8
J394	Lunhui 422	improved variety	Haplotype2	255	159.4	95.6	229.5	-25.5	6.2	81.7	288.417	171.722	116.694	244.611	-43.8055	6.28853	74.5167
J395	Chujing 27	improved variety	Haplotype1	188.1	153.7	34.4	235.7	47.6	6.8	87.9	254.917	197.861	57.0556	286.25	31.3333	6.73297	74.8167
J397	Qingjiao 301	improved variety	Haplotype1	149.5	114.3	35.2	207.6	58.1	6.4	89.6	247.75	193.083	54.6667	289.889	42.1389	6.6885	84.1
J398	Ningjing 14	improved variety	Haplotype1	171.8	128.8	42.9	218.7	46.9	6.4	87.8	247.583	164.833	82.75	262.917	15.3333	6.48853	70.4667
J400	Yanjing 9967	improved variety	Haplotype1	198.1	158	40.1	249	50.9	6.6	86.9	257.806	199.944	57.8611	312.222	54.4167	6.62183	85.7333
J401	Taichung 178	improved variety	Haplotype1	189.6	139.4	50.2	242.3	52.7	6.2	87.6	229.222	169.861	59.3611	272.222	43	6.5552	86.55
J402	Taipei 309	improved variety	Haplotype1	163.3	114.6	48.8	210.2	46.9	6.1	85	210.083	139	71.0833	237	26.9167	6.22187	74.0667
J403	Taichung 65	improved variety	Haplotype1	195.3	139.2	56.1	240.2	44.9	6.2	87.6	220.083	160.583	59.5	256.639	36.5555	6.51077	87
J404	Khaohsiung 64	improved variety	Haplotype1	180	128.3	51.7	227	47	6.4	87.6	265.25	179.639	85.6111	289.944	24.6945	6.4885	73.3
J405	Kaoshiung 142	improved variety	Haplotype1	169.7	123.7	46	216.5	46.8	6.2	89.2	230.444	151.556	78.8889	244.083	13.6389	6.2663	84.8667
J406	Taichung 16	improved variety	Haplotype2	179.9	176.8	3.1	293.2	113.3	7	88.1	218.972	200.194	18.7778	328.472	109.5	6.62187	86
J407	S-201	improved variety	Haplotype1	222.3	164	58.3	252.1	29.8	6.4	85.5	247.278	186.056	61.2222	271.556	24.2778	6.62187	84.95
J408	Calrose 76	improved variety	Haplotype1	138.5	105.6	32.9	220.3	81.8	6	86.8	187.333	120.389	66.9445	239.417	52.0833	5.93297	82.6167
J42	Yeongsanbyeo	improved variety	Haplotype1	199.4	152.5	47	251.4	52	6.5	88.4	284.861	200.222	84.6389	314.722	29.8611	6.55517	84.3667
J45	Hwajinbyeo	improved variety	Haplotype1	209.5	150.6	58.9	239.2	29.7	6.4	85.7	296.806	179.611	117.194	284.111	-12.6944	6.31077	71.6667
J46	Tamjinbyeo	improved variety	Haplotype1	199.6	143.8	55.7	236.6	37	6.4	87.6	282.028	188.556	93.4722	292.583	10.5556	6.4885	70.6667
J47	Sangnambatbyeo	improved variety	Haplotype1								126.528	84.0833	42.4445	106.333	-20.1945	4.333	73.2167
J49	Obongbyeo	improved variety	Haplotype1								208.417	168.75	39.6667	254.139	45.7222	6.82187	87.2667
J51	Namwonbyeo	improved variety	Haplotype1	181.1	128.5	52.5	228.4	47.3	6.2	89.2	258.083	173.194	84.8889	264.139	6.05553	6.44407	82.5167
J53	Sinunbongbyeo	improved variety	Haplotype1								223.056	175	48.0556	262.889	39.8333	6.7552	86.25
J54	Daeyabyeo	improved variety	Haplotype1	179.7	131	48.7	229.7	50	6.3	88.4	281.389	178.722	102.667	281.944	0.555567	6.42187	72.2667
J57	Hwanambyeo	improved variety	Haplotype1	208.6	149.1	59.5	242.6	34	6.4	86.8	265.97	172.61	93.36	278.89	12.92	6.4	84.18
J59	Sambaegbyeo	improved variety	Haplotype2	231.1	183.4	47.8	273.6	42.5	6.7	85.7	246.028	188.833	57.1944	275.056	29.0278	6.6663	84.9167
J64	Junghwabyeo	improved variety	Haplotype1	194.6	147.2	47.4	241.7	47.1	6.4	88.7	229.861	179	50.8611	261.417	31.5556	6.5552	86.2333
J66	Ansanbyeo	improved variety	Haplotype2	212.5	140.1	72.4	222.4	9.9	6.2	85.4	232.639	143.889	88.75	216.056	-16.5833	6.33297	81.5667
J67	Samcheonbyeo	improved variety	Haplotype1								225.222	151.222	74	230	4.7778	6.48853	75.9
J69	Seojinbyeo	improved variety	Haplotype1	189.4	155.9	33.5	235.1	45.7	6.7	86.8	268.722	183.306	85.4167	285.167	16.4444	6.53297	79.4167
J7	Sandumebyeo	landrace	Haplotype1								148.167	99.3889	48.7778	122.889	-25.2778	4.333	74.05
J70	Hwasambyeo	improved variety	Haplotype1	193.9	116.9	77	198.7	4.8	6	84.9	287.75	162.222	125.528	260.861	-26.8889	6.19963	70.3667
J77	Sangmi	improved variety	Haplotype2	216	186.5	29.5	284.2	68.2	6.8	88.1	250.528	199.528	51	293.833	43.3056	6.7774	86.4167
J78	Sura	improved variety	Haplotype1	212.7	149.9	62.8	246.9	34.2	6.4	88.1	231.306	152.833	78.4722	241.917	10.6111	6.2885	83.8167
J79	Wonhwang	improved variety	Haplotype1	195.9	128.7	67.2	232.7	36.8	6.2	88.2	238.389	156.972	81.4167	260.806	22.4167	6.33297	85.4833
J80	Inwol	improved variety	Haplotype1								211.944	152.75	59.1945	229.167	17.2222	6.5552	84.6667
J82	Anseong	improved variety	Haplotype1	168.2	125.6	42.6	229.4	61.2	6.3	90.1	233	155.361	77.6389	248.194	15.1944	6.33297	83.3833
J84	Haepyeong	improved variety	Haplotype1	193.2	128.7	64.5	215.6	22.4	6.2	85.5	231.639	141.028	90.6111	228.528	-3.1111	6.2663	78.7167
J88	Baegjinju	improved variety	Haplotype1	203.1	83.4	119.7	117.2	-85.9	5.6	73.3	259.917	113.694	146.222	152.833	-107.083	5.75517	68.4667
J9	Hwaseongbatchal	landrace	Haplotype1								254.167	135.75	118.417	216.222	-37.9445	6.1552	84.9333
J96	Cheongcheongjinmi	improved variety	Haplotype1								70.2222	36.0278	34.1944	47.3334	-22.8889	3.62183	70.6833
J97	Cheongdam	improved variety	Haplotype1	216.5	161.7	54.8	267.6	51.1	6.4	86.8	227.972	172.917	55.0556	269.694	41.7222	6.57743	85.2333
J98	Cheonghaejinmi	improved variety	Haplotype1	202.3	143.9	58.4	231.3	29	6.4	86	279.972	176.972	103	279.444	-0.527767	6.3774	71.7
J418	Jinheung	improved variety	Haplotype1	190.4	155.7	34.7	244.2	53.8	6.7	88.6	245.639	171.778	73.8611	272.861	27.2222	6.4663	84.6
J419	Joryeong	improved variety	Haplotype1	211.7	158.9	52.8	253	41.3	6.3	88.4	250.972	185.917	65.0555	276.861	25.8889	6.53297	85.75
J420	Koshihikari	improved variety	Haplotype1	239.4	181.4	57.9	266.8	27.4	6.5	85.3	262.083	176.278	85.8055	255.972	-6.11113	6.28853	83.1
J425	Nipponbare	improved variety	Haplotype1	187.8	135.5	52.3	233.3	45.5	6.3	87.5	224.278	147.972	76.3056	242.861	18.5833	6.31073	83.8833
J427	Samnam	improved variety	Haplotype1	181.7	121.1	60.7	207	25.3	6.2	84.7	218.472	146.639	71.8333	230.75	12.2778	6.3774	83.3333
J428	Sasanishiki	improved variety	Haplotype1	195.5	154.2	41.3	240.8	45.3	6.6	87.4	236.806	161.167	75.6389	258.333	21.5278	6.39963	77.2
J429	Singeumo	improved variety	Haplotype1								194.972	150.611	44.3611	244.333	49.3611	6.59963	87.8833
J430	Suwonjo	landrace	Haplotype3	84.1	76.3	7.8	140.2	56.1	6.4	89.4	121.028	105.833	15.1944	180.056	59.0278	6.42183	88.9167

## Sheet: Table S2
Table. S2 Primer sequence information used for confirming insertions in T-DNA mutants and qPCR
Marker name	Primer sequence (5' to 3')	Annealing temperature (°C)
HPT_F	GGGGCGTCGGTTTCCACTA	56
HPT_R	ATCGTTATGTTTATCGGCACTTTG	56
LP	CTATCAACAAAGCCATGGTGTAAC	58
RP	GGAACTGACGAATCGAGATATTTC	58
LB	TTGGGGATCCTCTAGAGTCGAG	58
UBQ5_F	ACCACTTCGACCGCCACTACT	58
UBQ5_R	ACGCCTAAGCCTGCTGGTT	58
Os02g13130_F	AATCCCAAATGGAAGGGTTGG	58
Os02g13130_R	TGTCTGTGAGCCAGGTAGAG	58

## Sheet: Table S3
Table. S3 Check varieties with known subspecices/subpopulations from 3K-RGP
DNA unique ID	DNA Accno	DNA variety name	DNA Othername	Country of origin	Genetic Stock Accno	Variety Group
CX110		UP15		Japan		Aromatic (basmati/sandri type)
IRIS 313-11350	IRGC 45024	BAJAL		India	IRGC 127983	Basmati/sadri
IRIS 313-8656	IRGC 27798	BASMATI 1		Pakistan	IRGC 126046	Basmati/sadri
IRIS 313-11258	IRGC 41126	ARC 13502		India	IRGC 127948	Basmati/sadri
IRIS 313-12074	IRGC 82819	KYAIN WAR ME DONE		Myanmar		Basmati/sadri
IRIS 313-11051	IRGC 29040	AUS 242		Bangladesh	IRGC 127181	Aus/boro
IRIS 313-11053	IRGC 29072	AUS 282		Bangladesh	IRGC 127183	Aus/boro
IRIS 313-11054	IRGC 29083	AUS 295		Bangladesh	IRGC 127184	Aus/boro
IRIS 313-11055	IRGC 29087	AUS 299		Bangladesh	IRGC 127185	Aus/boro
IRIS 313-11057	IRGC 29096	AUS 308		Bangladesh	IRGC 127187	Aus/boro
IRIS 313-9044	IRGC 39291	IR 42		Philippines	IRGC 125971	Indica
IRIS 313-11819	IRGC 70762	PADINTHUMA		Myanmar		Indica
IRIS 313-11902	IRGC 73667	CEMPO TURI		Indonesia	IRGC 127251	Indica
B264		三百粒	Sanbaili	China		Indica
IRIS 313-8244	IRGC 8948	POKKALI		Sri Lanka	IRGC 126002	Indica
IRIS 313-11923	IRGC 74985	KHAO' NGAW		Thailand	IRGC 128341	Tropical japonica
IRIS 313-12350	IRGC 107712	MAK KHEUA KANG		Laos	IRGC 127593	Tropical japonica
IRIS 313-10949	IRGC 25154	TEKALAK		Indonesia	IRGC 127851	Tropical japonica
IRIS 313-12073	IRGC 82788	KASIGNAYAN		Philippines	IRGC 128336	Tropical japonica
IRIS 313-9568	IRGC 60392	PAMPANGON(H)		Malaysia	IRGC 126346	Tropical japonica
IRIS 313-8053		RUBIDIO		Italy	IRGC 122228	Temperate japonica
CX383		红杂	Hongza	China		Temperate japonica
IRIS 313-9002	IRGC 2545	KOTOBUKI MOCHI		Japan	IRGC 117518	Temperate japonica
IRIS 313-9890	IRGC 19880	WA BANG		South Korea	IRGC 125934	Temperate japonica
IRIS 313-12217	IRGC 90845	WEONJU 8		South Korea	IRGC 128501	Temperate japonica

## Sheet: Table S4
Table S4. Significant lead SNPs of starch pasting properties
SNP ID	Chr	Position (bp)	Associated trait
chr01:1979652	1	1979652	Maximum Viscosity 2020
chr01:1979652	1	1979652	Minimum Viscosity 2020
chr02:4874008	2	4874008	Final Viscosity 2020
chr02:4874008	2	4874008	Minimum Viscosity 2020
chr02:4874008	2	4874008	Peak Time 2020
chr02:6874529	2	7043110	Pasting Temperature 2019
chr02:6911182	2	7043110	Final Viscosity 2019
chr02:7043110	2	7043110	Final Viscosity 2020
chr02:7043110	2	7043110	Maximum Viscosity 2020
chr02:7043110	2	7043110	Minimum Viscosity 2020
chr02:7560822	2	7560822	Maximum Viscosity 2019
chr02:7560822	2	7560822	Minimum Viscosity 2019
chr02:18746196	2	18746196	Maximum Viscosity 2020
chr02:21622940	2	21622940	Peak Time 2020
chr03:27522335	3	27518655	Pasting Temperature 2019
chr04:385171	4	385171	Peak Time 2020
chr04:557049	4	557049	Setback Viscosity 2020
chr04:6099764	4	6099764	Pasting Temperature 2019
chr04:6629409	4	6629409	Minimum Viscosity 2019
chr04:11918694	4	11918694	Setback Viscosity 2019
chr04:19898323	4	19898323	Peak Time 2019
chr04:24127559	4	24127559	Final Viscosity 2019
chr04:24127559	4	24127559	Final Viscosity 2020
chr04:24127559	4	24127559	Minimum Viscosity 2019
chr04:24127559	4	24127559	Minimum Viscosity 2020
chr04:24127559	4	24127559	Peak Time 2020
chr04:24127559	4	24127559	Setback Viscosity 2020
chr04:25343418	4	25343418	Setback Viscosity 2019
chr06:1224015	6	1224015	Pasting Temperature 2019
chr06:1224015	6	1224015	Peak Time 2019
chr06:1731808	6	1768006	Breakdown Viscosity 2020
chr06:1768006	6	1768006	Final Viscosity 2019
chr06:1768006	6	1768006	Final Viscosity 2020
chr06:1768006	6	1768006	Maximum Viscosity 2019
chr06:1768006	6	1768006	Maximum Viscosity 2020
chr06:1768006	6	1768006	Minimum Viscosity 2019
chr06:1768006	6	1768006	Minimum Viscosity 2020
chr06:1768006	6	1768006	Pasting Temperature 2019
chr06:1768006	6	1768006	Pasting Temperature 2020
chr06:1768006	6	1768006	Peak Time 2019
chr06:1768006	6	1768006	Peak Time 2020
chr06:1768006	6	1768006	Setback Viscosity 2019
chr06:1768006	6	1768006	Setback Viscosity 2020
chr06:1913825	6	1913825	Final Viscosity 2019
chr06:1913825	6	1913825	Final Viscosity 2020
chr06:1913825	6	1913825	Maximum Viscosity 2019
chr06:1913825	6	1913825	Maximum Viscosity 2020
chr06:1913825	6	1913825	Minimum Viscosity 2019
chr06:1913825	6	1913825	Minimum Viscosity 2020
chr06:1913825	6	1913825	Pasting Temperature 2019
chr06:1913825	6	1913825	Peak Time 2019
chr06:1913825	6	1913825	Peak Time 2020
chr06:1913825	6	1913825	Setback Viscosity 2019
chr06:1913825	6	1913825	Setback Viscosity 2020
chr06:1962900	6	1913825	Breakdown Viscosity 2020
chr06:4806252	6	4806252	Pasting Temperature 2019
chr06:6186078	6	6186078	Final Viscosity 2019
chr06:6186078	6	6186078	Maximum Viscosity 2019
chr06:6186078	6	6186078	Minimum Viscosity 2019
chr06:18926582	6	18926582	Maximum Viscosity 2019
chr06:28024835	6	28024835	Peak Time 2020
chr07:16512282	7	16512282	Peak Time 2020
chr07:23858611	7	23858611	Pasting Temperature 2019
chr07:24012275	7	24143869	Peak Time 2019
chr07:24012275	7	24143869	Setback Viscosity 2019
chr07:24143869	7	24143869	Maximum Viscosity 2019
chr07:24143869	7	24143869	Minimum Viscosity 2019
chr07:24291983	7	24143869	Final Viscosity 2019
chr08:2783053	8	2783053	Maximum Viscosity 2020
chr08:2993692	8	3016426	Pasting Temperature 2019
chr08:3115619	8	3115619	Final Viscosity 2019
chr08:3115619	8	3115619	Maximum Viscosity 2019
chr08:3115619	8	3115619	Minimum Viscosity 2019
chr08:3115619	8	3115619	Peak Time 2019
chr08:3154466	8	3115619	Final Viscosity 2020
chr08:3154466	8	3115619	Peak Time 2020
chr08:16356168	8	16991449	Peak Time 2020
chr08:16473740	8	16991449	Pasting Temperature 2019
chr08:16473740	8	16991449	Peak Time 2019
chr08:16822047	8	16991449	Final Viscosity 2020
chr08:16904966	8	16991449	Final Viscosity 2019
chr08:16904966	8	16991449	Minimum Viscosity 2019
chr08:16991449	8	16991449	Maximum Viscosity 2019
chr08:18532130	8	18614856	Minimum Viscosity 2020
chr08:18614856	8	18614856	Maximum Viscosity 2020
chr08:24959983	8	24444192	Peak Time 2020
chr08:27607546	8	27607546	Final Viscosity 2019
chr08:27607546	8	27607546	Pasting Temperature 2019
chr11:4767702	11	4767702	Final Viscosity 2019
chr11:4767702	11	4767702	Pasting Temperature 2019
chr11:4767702	11	4767702	Peak Time 2019
chr11:4783625	11	4767702	Minimum Viscosity 2019
chr11:4783625	11	4767702	Setback Viscosity 2019
chr11:5359936	11	5582865	Maximum Viscosity 2019
chr11:5582865	11	5582865	Final Viscosity 2020
chr11:5742126	11	5582865	Peak Time 2020
chr11:19277645	11	19277645	Pasting Temperature 2019
chr11:27444919	11	27444919	Pasting Temperature 2019
chr11:27444919	11	27444919	Setback Viscosity 2019
chr11:27491897	11	27444919	Setback Viscosity 2020
chr11:27570358	11	27444919	Final Viscosity 2020
chr12:2568408	12	2568408	Final Viscosity 2020
chr12:2568408	12	2568408	Peak Time 2020
chr12:12303316	12	12303316	Peak Time 2020
chr12:17359757	12	17359757	Final Viscosity 2019
chr12:17359757	12	17359757	Minimum Viscosity 2019
chr12:21502594	12	21502594	Setback Viscosity 2019
chr12:23489829	12	23489829	Setback Viscosity 2019
chr12:24471810	12	24471810	Breakdown Viscosity 2019
chr12:24471810	12	24471810	Setback Viscosity 2019

## Sheet: Table S5
Table. S5 List of genes within significant lead SNPs of starch pasting properties
Chr	Significant lead SNP	Associated trait	Position (IRGSP 1.0)	Candidate/known gene	Gene ID (RAP-DB)	Description	Molecular function
2	6611689	Final viscosity	chr02:6572799..6577587	PP2A-3	Os02g0217600	Similar to Protein phosphatase 2A.	hydrolase activity
2	6611689	Final viscosity	chr02:6655868..6658086	BGAL7	Os02g0219200	Similar to Beta-galactosidase.	Biological Process: carbohydrate metabolic process, Molecular Function: hydrolase activity, hydrolyzing O-glycosyl compounds, functional domain: glycoside hydrolase, family 35
2	6611689	Final viscosity	chr02:6668862..6672904	OsGPI8	Os02g0219400	Ortholog of Arabidopsis GPI8, Putative catalytic subunit of glycosylphosphatidylinositol transamidase (GPI-T) complex, Biosynthesis and accumulation of cell wall material, cell shape, and cell division	Biological Process: proteolysis, Molecular Function: peptidase activity
2	6874529	Pasting temperature	chr02:6915418..6916621		Os02g0223700	Protein of unknown function DUF3511 domain containing protein.	Protein of unknown function DUF3511
2	6874529	Pasting temperature	chr02:6983500..6984891		Os02g0224300	HMW glutenin family protein.
2	6874529	Pasting temperature	chr02:6668862..6672904	OsGPI8	Os02g0219400	Ortholog of Arabidopsis GPI8, Putative catalytic subunit of glycosylphosphatidylinositol transamidase (GPI-T) complex, Biosynthesis and accumulation of cell wall material, cell shape, and cell division	peptidase activity
2	6874529	Pasting temperature	chr02:6655868..6658086	BGAL7	Os02g0219200	Similar to Beta-galactosidase.	hydrolase activity, hydrolyzing O-glycosyl compounds
2	6874529	Pasting temperature	chr02:6656266..6659388	BGAL7	Os02g0219200	Similar to Beta-galactosidase precursor (EC 3.2.1.23) (Lactase) (Acid beta- galactosidase) (Exo-(1-->4)-beta-D-galactanase).	hydrolase activity, hydrolyzing O-glycosyl compounds
2	6949228	Maximum viscosity	chr02:6716992..6720422	EF1G	Os02g0220500	Elongation factor 1-gamma (EF-1-gamma) (eEF-1B gamma).	translation elongation factor activity, protein binding
2	6949228	Maximum viscosity	chr02:6744958..6749884	OsbHLH029	Os02g0221100	Helix-loop-helix DNA-binding domain containing protein.
2	6949228	Maximum viscosity	chr02:6956599..6959791	OsPP2C12	Os02g0224100	Protein phosphatase 2C domain containing protein.	catalytic activity
2	6949228	Maximum viscosity	chr02:6983500..6984891		Os02g0224300	HMW glutenin family protein.
2	6949228	Maximum viscosity	chr02:8057652..8059642	OsGluBX	Os02g0242600	Similar to Glutelin.	nutrient reservoir activity
2	7560822	Maximum viscosity	chr02:7491229..7497708		Os02g0232400	Similar to Citrate synthase.	Biological Process: cellular carbohydrate metabolic process, function: transferase activity, transferring acyl groups, acyl groups converted into alkyl on transfer
2	7560822	Maximum viscosity	chr02:7501363..7513592		Os02g0232500	Similar to Receptor-like serine/threonine kinase.	protein binding, transferase activity, transferring phosphorus-containing groups
2	7560822	Maximum viscosity	chr02:7588596..7589065		Os02g0234051	EF-hand-like domain domain containing protein.	calcium ion binding
2	7560822	Maximum viscosity	chr02:7594952..7599868		Os02g0234200	NHL domain-containing protein, Determination of panicle architecture, grain shape and grain weight	protein binding
2	7560822	Maximum viscosity	chr02:7621905..7627258		Os02g0234500	NAD(P)-binding domain containing protein.	nucleotide binding
2	7560822	Maximum viscosity	chr02:7630948..7635189		Os02g0234800	Similar to U2 small nuclear ribonucleoprotein A' (U2 snRNP-A').	protein binding
2	7560822	Maximum viscosity	chr02:7690242..7692086		Os02g0235900	Oxygen oxidoreductase covalent FAD-binding site domain containing protein.	catalytic activity, UDP-N-acetylmuramate dehydrogenase activity, oxidoreductase activity, acting on CH-OH group of donors, flavin adenine dinucleotide binding
2	7560822	Minimum, final viscosity	chr02:7594952..7599868	OsFUWA	Os02g0234200	NHL domain-containing protein, Determination of panicle architecture, grain shape and grain weight	protein binding
2	7643467	Maximum viscosity	chr02:7772399..7776161	ACL5	Os02g0237100	Similar to Spermine synthase.	catalytic activity
2	23701334	Setback viscosity	chr02:23527139..23530459	OsGapC1	Os02g0601300	Similar to Glyceraldehyde-3-phosphate dehydrogenase, cytosolic 3	Biological Process: glucose metabolic process, Molecular Function: oxidoreductase activity, acting on the aldehyde or oxo group of donors, NAD or NADP as acceptor
2	23701334	Setback viscosity	chr02:23653493..23659174		Os02g0603800	Similar to Isoprenoid biosynthesis-like protein (Fragment).	iron ion binding, 4-hydroxy-3-methylbut-2-en-1-yl diphosphate synthase activity
2	23701334	Setback viscosity	chr02:23677350..23682615		Os02g0604300	Nucleotide-sugar transporter family protein.	Biological Process: carbohydrate transport, Molecular Function: sugar:hydrogen symporter activity
2	23701334	Setback viscosity	chr02:23773136..23775628	OsNIC	Os02g0606800	Isochorismatase hydrolase family protein.	catalytic activity
2	23701334	Setback viscosity	chr02:23829191..23834725		Os02g0607700	Short-chain dehydrogenase/reductase SDR domain containing protein.	nucleotide binding, functional domain: Glucose/ribitol dehydrogenase
2	23701334	Setback viscosity	chr02:23776284..23780985		Os02g0606900	Protein phosphatase 2C, manganese/magnesium aspartate binding site domain containing protein.	protein serine/threonine phosphatase activity
2	30598647	Setback viscosity	chr02:30554630..30556339	GELP43	Os02g0732800	Similar to Anther-specific proline-rich protein APG.	Biological Process: lipid metabolic process, Molecular Function: hydrolase activity, acting on ester bonds
2	30598647	Setback viscosity	chr02:30573454..30577260	GH9B1	Os02g0733300	Similar to Endo-beta-1,4-glucanase precursor (EC 3.2.1.4).	Molecular Function: hydrolase activity, hydrolyzing O-glycosyl compounds
2	30598647	Setback viscosity	chr02:30674780..30678475	OsGS1;1	Os02g0735200	Cytosolic glutamine synthetase, Growth rate, Grain filling	Biological Process: glutamine biosynthetic process, Molecular Function: glutamate-ammonia ligase activity
2	30598647	Setback viscosity	chr02:30533422..30536326	OsARL1b	Os02g0732500	Similar to ADP-ribosylation factor-like protein.	Molecular Function: GTPase activity
2	30598647	Setback viscosity	chr02:30472233..30473053		Os02g0731600	Similar to Threonine endopeptidase.
3	27460888	Pasting temperature	chr03:27334203..27337889		Os03g0685300	Glutamine amidotransferase class-I domain containing protein.	Glutamine amidotransferase type 1
3	27507747	Pasting temperature	chr03:27408274..27413223	FLO6	Os03g0686900	CBM48 domain-containing protein, Compound granule formation and starch synthesis	Immunoglobulin-like fold
3	27507747	Pasting temperature	chr03:27775340..27778427	OsIAGT1	Os03g0693600	Glucosyltransferase, Mediation of auxin homeostasis, Regulation of growth and development	transferase activity, transferring hexosyl groups
4	6629409	Final viscosity	chr04:6465369..6466580		Os04g0194400	Similar to cytokinin-O-glucosyltransferase 3.
4	6629409	Final viscosity	chr04:6593198..6595756		Os04g0196600	Glycosyltransferase AER61, uncharacterized domain containing protein.	transferase activity, transferring glycosyl groups
4	6629409	Final viscosity	chr04:6654365..6655796		Os04g0197500	UDP-glucuronosyl/UDP-glucosyltransferase family protein.	transferase activity, transferring hexosyl groups
4	11918694	Setback viscosity	chr04:11911069..11918055	AM20	Os04g0280600	Arbuscular mycorrhizal (AM)-specific marker, Similar to AB-hydrolase associated lipase region	Biological Process: lipid metabolic process
4	24127559	Minimum, final viscosity	chr04:24054885..24058958		Os04g0480900	Glycoside hydrolase, family 5 protein.	hydrolase activity, hydrolyzing O-glycosyl compounds, cation binding
4	24127559	Minimum, final viscosity	chr04:24175649..24178952	OsKCR1	Os04g0483500	Beta-ketoacyl-CoA reductase, Cuticular wax biosynthesis, Fatty acid elongation	Short-chain dehydrogenase/reductase SDR, NAD(P)-binding domain
4	24127559	Minimum, final viscosity	chr04:24261434..24267801	OsG6PDH2, OsG6PDH1, OsG6PDH	Os04g0485300	Glucose-6-phosphate dehydrogenase.	glucose-6-phosphate dehydrogenase activity, NADP binding
4	25343418	Setback viscosity	chr04:25182303..25186566	PLT4	Os04g0504500	Similar to protein BABY BOOM 1.	sequence-specific DNA binding transcription factor activity
4	25343418	Setback viscosity	chr04:25187851..25191496		Os04g0504600	Pyruvate/Phosphoenolpyruvate kinase, catalytic core domain containing protein.	Molecular Function: catalytic activity
4	25343418	Setback viscosity	chr04:25251495..25253149		Os04g0506000	UDP-glucuronosyl/UDP-glucosyltransferase family protein.	transferase activity, transferring hexosyl groups
4	25343418	Setback viscosity	chr04:25460247..25467782		Os04g0509100	Similar to triacylglycerol lipase.	triglyceride lipase activity
4	25343418	Setback viscosity	chr04:25307143..25308493		Os04g0506800	Glycosyl transferase, family 29 protein.	Biological Process: protein glycosylation, Molecular Function: sialyltransferase activity
4	25343418	Setback viscosity	chr04:25368373..25372042	GELP56	Os04g0507700	Lipase, GDSL domain containing protein.	Biological Process: lipid metabolic process, Molecular Function: hydrolase activity, acting on ester bonds
4	25343418	Setback viscosity	chr04:25421987..25422322		Os04g0508751	Similar to inorganic phosphate transporter 1-7.	transmembrane transporter activity
6	898308	Final viscosity	chr06:741319..747628	OsGSL1	Os06g0113150	Similar to GSL8 (GLUCAN SYNTHASE-LIKE 8); 1,3-beta-glucan synthase/ transferase, transferring glycosyl groups.
6	1223640	Minimum, final viscosity	chr06:1371852..1375401	OsGT1, OsOPT3	Os06g0125500	Glutathione transporter, Transport of glutathione derivatives	transmembrane transport
6	1260572	Maximum viscosity	chr06:1172581..1175250		Os06g0122200	Protein of unknown function DUF594 domain containing protein.
6	1260572	Maximum viscosity	chr06:1194478..1199548		Os06g0122600	Peptidase C48, SUMO/Sentrin/Ubl1 domain containing protein.	cysteine-type peptidase activity
6	1260572	Maximum viscosity	chr06:1289047..1291619		Os06g0124300	Protein of unknown function DUF594 family protein.
6	1260572	Maximum viscosity	chr06:1362999..1367251		Os06g0125300	Pentatricopeptide repeat domain containing protein.	Pentatricopeptide repeat
6	1260572	Maximum viscosity	chr06:1365218..1368983		Os06g0125400	Similar to Oligopeptide transporter 9.	transmembrane transport
6	1260572	Maximum viscosity	chr06:1371852..1375401	OsGT1, OsOPT3	Os06g0125500	Glutathione transporter, Transport of glutathione derivatives	transmembrane transport
6	1260572	Maximum viscosity	chr06:1389082..1395801	SEU3	Os06g0126000	LIM binding protein domain containing protein.	Cellular Component: nucleus, function: transcription cofactor activity
6	1260572	Maximum viscosity	chr06:1397921..1400968		Os06g0126250	Receptor-like kinase, A member of the Catharanthus roseus receptor-like kinase1-like (CrRLK1L) subfamily, Control of high-affinity potassium transporters, Regulation of pollen tube growth and integrity	protein kinase activity, ATP binding
6	1260572	Maximum viscosity	chr06:1414221..1416298	BAG3	Os06g0126500	Ubiquitin domain containing protein.	protein binding, chaperone binding
6	1339460	Minimum viscosity	chr06:1365218..1368983	OsOPT2	Os06g0125400	Similar to Oligopeptide transporter 9.	Biological Process: transmembrane transport
6	1339460	Minimum viscosity	chr06:1554861..1561163	OsSPX-MFS3	Os06g0129400	Vacuolar phosphate efflux transporter, Pi homeostasis	Biological Process: transmembrane transport, Cellular Component: integral component of membrane
6	1357299	Final viscosity	chr06:1492909..1496640	ABCB23	Os06g0128300	Similar to STA1 (STARIK 1); ATPase, coupled to transmembrane movement of substances.	nucleoside-triphosphatase activity, ATPase activity
6	1368496	Setback viscosity	chr06:1492909..1496640	ABCB23	Os06g0128300	Similar to STA1 (STARIK 1); ATPase, coupled to transmembrane movement of substances.	ATPase activity
6	1433167	Minimum, final viscosity	chr06:1526538..1527491		Os06g0128800	C2 calcium/lipid-binding domain, CaLB domain containing protein.	protein binding
6	1433167	Minimum, final viscosity	chr06:1539031..1542210		Os06g0129100	Short-chain dehydrogenase/reductase SDR family protein.	nucleotide binding, oxidoreductase activity
6	1433167	Minimum, final viscosity	chr06:1554861..1561163	OsSPX-MFS3	Os06g0129400	Vacuolar phosphate efflux transporter, Pi homeostasis	integral component of membrane
6	1433167	Minimum, final viscosity	chr06:1565577..1573802	OsGLIP1	Os06g0129600	GDSL lipase, Negative regulation of disease resistance	hydrolase activity, acting on ester bonds
6	1768006	Maximum viscosity	chr06:1526538..1527491		Os06g0128800	C2 calcium/lipid-binding domain, CaLB domain containing protein.	protein binding
6	1768006	Maximum viscosity	chr06:1565577..1573802	GDSL lipase 1	Os06g0129600	GDSL lipase, Negative regulation of disease resistance	hydrolase activity, acting on ester bonds
6	1768006	Maximum viscosity	chr06:1581991..1585738		Os06g0129900	Similar to Cytochrome P450 CYPD	iron ion binding, electron carrier activity, oxidoreductase activity, acting on paired donors, with incorporation or reduction of molecular oxygen, heme binding
6	1768006	Maximum viscosity	chr06:1605742..1612070	STRESS INDUCED PROTEIN KINASE 1	Os06g0130100	Oryza sativa stress-induced protein kinase gene 1.,Drought and salt stress tolerance.,Receptor-like kinase (RLK).	protein kinase activity, protein binding, ATP binding
6	1768006	Maximum viscosity	Chr06:1629778..1633507	SSG6, OsACS6	Os06g0130400	ACC synthase, Protein homologous to aminotransferase, Ethylene biosynthesis, Control of starch grain size in rice endosperm	catalytic activity, pyridoxal phosphate binding
6	1768006	Maximum viscosity	chr06:1691885..1693551		Os06g0131500	Similar to glucan endo-1,3-beta-glucosidase 7.	catalytic activity, hydrolase activity, hydrolyzing O-glycosyl compounds, cation binding
6	1768006	Minimum, final viscosity	chr06:1629778..1633507	SSG6, OsACS6	Os06g0130400	ACC synthase, Protein homologous to aminotransferase, Ethylene biosynthesis, Control of starch grain size in rice endosperm	pyridoxal phosphate binding
6	1768006	Minimum, final viscosity	chr06:1691885..1694051		Os06g0131500	Glycoside hydrolase, family 17 protein.	hydrolase activity, hydrolyzing O-glycosyl compounds, cation binding
6	1768006	Minimum, final viscosity	chr06:1691885..1693551		Os06g0131500	Similar to glucan endo-1,3-beta-glucosidase 7.	hydrolase activity, hydrolyzing O-glycosyl compounds, cation binding
6	1768006	Minimum, final viscosity	chr06:1765622..1770574	Wx	Os06g0133000	Granule-bound starch synthase, Synthesis of amylose in endosperm	glycogen (starch) synthase activity
6	1913825	Maximum viscosity	chr06:1736723..1742581	OsBDG	Os06g0132500	Control of wax biosynthesis	Functional domain: Alpha/Beta hydrolase fold
6	1913825	Maximum viscosity	chr06:1733988..1734456	YGL18	Os06g0132400	Similar to Magnesium-protoporphyrin O-methyltransferase (EC 2.1.1.11) (Magnesium- protoporphyrin IX methyltransferase).	Biological process: photosynthesis, chlorophyll biosynthetic process. magnesium protoporphyrin IX methyltransferase activity
6	1913825	Maximum viscosity	chr06:1766470..1770653	WX1, GBSS1	Os06g0133000	Granule-bound starch synthase 1, Starch biosynthesis	starch synthase activity
6	1913825	Maximum viscosity	chr06:1816266..1819747	OsEPSPS	Os06g0133900	5-enolpyruvylshikimate-3-phosphate synthase	catalytic activity, 3-phosphoshikimate 1-carboxyvinyltransferase activity, transferase activity, transferring alkyl or aryl (other than methyl) groups
6	1913825	Maximum viscosity	chr06:1822809..1826383		Os06g0134050	Similar to EMB1067 (EMBRYO DEFECTIVE 1067); tRNA 2'-phosphotransferase.	tRNA splicing, via endonucleolytic cleavage and ligation, transferase activity, transferring phosphorus-containing groups
6	1913825	Maximum viscosity	chr06:1931305..1936376	OsEno5	Os06g0136600	Similar to Enolase 1 (EC 4.2.1.11) (2-phosphoglycerate dehydratase 1) (2-phospho- D-glycerate hydro-lyase 1).	magnesium ion binding, phosphopyruvate hydratase activity
6	1913825	Maximum viscosity	chr06:2018053..2021997		Os06g0137650	UDP-glucuronosyl/UDP-glucosyltransferase domain containing protein.	Biological process: metabolic process, function: transferase activity, transferring hexosyl groups
6	1913825	Minimum, final viscosity	chr06:1931305..1936376	OsEno5	Os06g0136600	Similar to Enolase 1 (EC 4.2.1.11) (2-phosphoglycerate dehydratase 1) (2-phospho- D-glycerate hydro-lyase 1).	phosphopyruvate hydratase activity, magnesium ion binding
6	1913825	Minimum, final viscosity	chr06:2018053..2021997		Os06g0137650	UDP-glucuronosyl/UDP-glucosyltransferase domain containing protein.	transferase activity, transferring hexosyl groups
6	1913825	Minimum, final viscosity	chr06:2155077..2156716		Os06g0141100	Monosaccharide transporter.	substrate-specific transmembrane transporter activity
6	6186078	Maximum viscosity	chr06:6147480..6150466		Os06g0219400	GDP-fucose protein O-fucosyltransferase domain containing protein.	functional domain: GDP-fucose protein O-fucosyltransferase
6	6186078	Maximum viscosity	chr06:6171589..6176329		Os06g0219800	Similar to Protein phosphatase 2A, regulatory subunit B' (PP2A, subunit B', PR53 isoform) (Phosphotyrosyl phosphatase activator) (PTPA). Splice isoform 3.
6	6186078	Maximum viscosity	chr06:6191490..6192496		Os06g0220200	Similar to Phi-1-like phosphate-induced protein.	functional domain: Phosphate-induced protein 1
6	6186078	Maximum viscosity	chr06:6205613..6207557	Cytokinin-O-glucosyltransferase 2	Os06g0220500	UDP-glucuronosyl/UDP-glucosyltransferase family protein.	transferase activity, transferring hexosyl groups
6	6186078	Maximum viscosity	chr06:6239975..6241172		Os06g0221000	Similar to P-type R2R3 Myb protein (Fragment).	Biological Process: regulation of transcription, DNA-dependent, function: DNA binding, protein binding
6	6186078	Minimum, final viscosity	chr06:6147480..6150466		Os06g0219400	GDP-fucose protein O-fucosyltransferase domain containing protein.	GDP-fucose protein O-fucosyltransferase
6	6186078	Minimum, final viscosity	chr06:6205613..6207557		Os06g0220500	UDP-glucuronosyl/UDP-glucosyltransferase family protein.	transferase activity, transferring hexosyl groups
6	18926582	Maximum viscosity	chr06:19039409..19039870	SCP35	Os06g0519700	Similar to Serine carboxypeptidase family protein, expressed.	Biological process: proteolysis, function: serine-type carboxypeptidase activity
6	18926582	Maximum viscosity	chr06:19020391..19025456	C3H42	Os06g0519400	Zinc finger, CCCH-type domain containing protein.	nucleic acid binding, zinc ion binding
6	18926582	Maximum viscosity	chr06:18913388..18915920		Os06g0516800	Hypothetical gene.
6	18926582	Maximum viscosity	chr06:18885063..18885686		Os06g0516432	Similar to OSIGBa0102O13.3 protein.
6	18926582	Maximum viscosity	chr06:18818809..18822444		Os06g0516301	Similar to OsRAD23-like.
6	18926582	Maximum viscosity	chr06:19157238..19158412		Os06g0520733	Similar to cell number regulator 4.
7	24143869	Maximum viscosity	chr07:23991408..23992325		Os07g0588900	Glycosyl transferase, family 43 protein.	galactosylgalactosylxylosylprotein 3-beta-glucuronosyltransferase activity
7	24143869	Maximum viscosity	chr07:24125333..24127487	OsGASR9	Os07g0592000	A member of gibberellic acid (GA)-stimulated transcript gene family, Regulation of grain size and yield
7	24143869	Maximum viscosity	chr07:24129716..24137321	OsAP65	Os07g0592200	Aspartic protease, Pollen germination and pollen tube growth	aspartic-type endopeptidase activity
7	24143869	Maximum viscosity	chr07:24226536..24226999		Os07g0594966	Similar to Cytochrome P450 family protein, expressed.
7	24143869	Final viscosity	chr07:23991408..23992325		Os07g0588900	Glycosyl transferase, family 43 protein.	galactosylgalactosylxylosylprotein 3-beta-glucuronosyltransferase activity
7	24143869	Final viscosity	chr07:24125333..24127487	OsGASR9	Os07g0592000	A member of gibberellic acid (GA)-stimulated transcript gene family, Regulation of grain size and yield	Gibberellin regulated protein
8	3115619	Final viscosity	chr08:3239628..3240183	PDS1	Os08g0155800	Genetic interaction locus to cause genetic incompatibility or hybrid weakness, Panicle development
8	3115619	Final viscosity	chr08:3281105..3284469	OsVPE2	Os08g0156600	Vacuolar phosphate efflux transporter, Pi homeostasis	transmembrane transporter activity, Cellular Component: integral component of plasma membrane, functional domain: Sugar phosphate transporter, Major facilitator superfamily domain
8	3115619	Final viscosity	chr08:3282902..3284126	OsVPE2	Os08g0156600	Similar to glycerol 3-phosphate permease.	transmembrane transport
8	16333595	Maximum viscosity	chr08:16235884..16247701		Os08g0355400	Protein of unknown function DUF247, plant family protein.
8	16333595	Maximum viscosity	chr08:16488474..16490328	RR13, OsRR13, Rra12	Os08g0358800	A-type response regulator, Cytokinin signaling	Process: two-component signal transduction system (phosphorelay), function: two-component response regulator activity
8	16333595	Maximum viscosity	chr08:16513780..16517887		Os08g0359100	Similar to Lipid phosphate phosphatase 2 (EC 3.1.3.-) (AtLPP2) (Phosphatidic acid phosphatase 2) (AtPAP2) (Prenyl diphosphate phosphatase).	Cellular component: membrane, function: catalytic activity
8	16333595	Maximum viscosity	chr08:16519629..16520083		Os08g0359200	Similar to Lipid phosphate phosphatase 3.
8	16333595	Maximum viscosity	chr08:16525513..16531234		Os08g0359300	Uncharacterised conserved protein UCP031088, alpha/beta hydrolase, At1g15070 domain containing protein.	Biological process: proteolysis, function: serine-type endopeptidase activity
8	16473740	Final viscosity	chr08:16513780..16517887		Os08g0359100	Similar to Lipid phosphate phosphatase 2 (EC 3.1.3.-) (AtLPP2) (Phosphatidic acid phosphatase 2) (AtPAP2) (Prenyl diphosphate phosphatase).	catalytic activity
8	16473740	Final viscosity	chr08:16519629..16520083		Os08g0359200	Similar to Lipid phosphate phosphatase 3.
8	16991449	Maximum viscosity	chr08:16868215..16870806		Os08g0364400	Similar to Low-temperature germinability 3-1.	lipid transport
8	16991449	Maximum viscosity	chr08:16919056..16920093	WALL-ASSOCIATED KINASE GENE 77	Os08g0365500	Similar to WAK80 - OsWAK receptor-like protein kinase.	protein kinase activity, ATP binding, transferase activity, transferring phosphorus-containing groups
8	16991449	Maximum viscosity	chr08:16964711..16970563	Osppc2a	Os08g0366000	Phosphoenolpyruvate carboxylase.	catalytic activity, phosphoenolpyruvate carboxylase activity
8	16991449	Maximum viscosity	chr08:16982279..16985259	Edf	Os08g0366100	Similar to Endothelial differentiation-related factor 1 (EDF-1) (Multiprotein bridging factor 1) (MBF1).	DNA binding, sequence-specific DNA binding
8	16991449	Maximum viscosity	chr08:17570086..17576402	Osfc24, OsUGE2	Os08g0374800	UDP-glucose epimerase, Modulation of cellulose biosynthesis and wall assembly, Cell wall formation and photosynthesis	UDP-glucose 4-epimerase activity
8	16991449	Maximum viscosity	chr08:17849523..17850843		Os08g0379200	ATPase, P-type, K/Mg/Cd/Cu/Zn/Na/Ca/Na/H-transporter family protein.
8	27607546	Final viscosity	chr08:27560631..27565182	OsBgal10	Os08g0549200	Glycoside hydrolase, family 35 protein.	sugar binding, hydrolase activity, hydrolyzing O-glycosyl compounds
8	27607546	Final viscosity	chr08:27561766..27565153	OsBgal10	Os08g0549200	Similar to Beta-galactosidase.	sugar binding, hydrolase activity, hydrolyzing O-glycosyl compounds
8	27607546	Final viscosity	chr08:27695184..27700247		Os08g0553800	NAD(P)-binding domain containing protein.	nucleotide binding
8	27607546	Final viscosity	chr08:27834584..27838060		Os08g0556300	Glycolipid transfer protein domain domain containing protein.	glycolipid transporter activity, glycolipid binding
11	4767702	Minimum, final viscosity	chr11:4971319..4975043	OsPDIL1;1, ESP2	Os11g0199200	Protein disulfide isomerase-like enzyme, Starch synthesis, Maturation of proglutelin in endosperm	Biological Process: cell redox homeostasis, Molecular Function: isomerase activity, Cellular Component: endoplasmic reticulum
11	4767702	Minimum, final viscosity	chr11:4993638..5006268		Os11g0199700	Similar to Seed protein B32E (Fragment).	Biological Process: intracellular protein transport
11	4783625	Setback viscosity	chr11:4634063..4634617		Os11g0191500	Pectinesterase inhibitor domain containing protein.	enzyme inhibitor activity
11	4783625	Setback viscosity	chr11:4643542..4644697		Os11g0191800	Similar to Pectinesterase family protein.
11	4783625	Setback viscosity	chr11:4655362..4657505	PME31	Os11g0192400	Pectin lyase fold/virulence factor domain containing protein.	Biological Process: cell wall modification, Molecular Function: pectinesterase activity
11	4783625	Setback viscosity	chr11:4658961..4659953		Os11g0192500	Similar to Pectinesterase family protein.
11	4783625	Setback viscosity	chr11:4678922..4679911		Os11g0193800	Similar to Pectinesterase family protein.
11	4783625	Setback viscosity	chr11:4701769..4702383		Os11g0194000	Similar to Pectinesterase.	Biological Process: cell wall modification, Molecular Function: pectinesterase activity
11	4783625	Setback viscosity	chr11:4703092..4703613		Os11g0194200	Similar to pectinesterase family protein.	Biological Process: cell wall modification, Molecular Function: pectinesterase activity
11	4783625	Setback viscosity	chr11:4714315..4715470		Os11g0194400	Similar to Pectinesterase family protein.
11	4783625	Setback viscosity	chr11:4723880..4725123		Os11g0194600	Pectinesterase inhibitor domain containing protein.	enzyme inhibitor activity
11	4804591	Setback viscosity	chr11:4971319..4975043	ESP 2	Os11g0199200	Protein disulfide isomerase-like enzyme, Starch synthesis, Maturation of proglutelin in endosperm	isomerase activity
11	4804591	Setback viscosity	chr11:4993638..5006268		Os11g0199700	Similar to Seed protein B32E (Fragment).	Biological Process: intracellular protein transport
11	5358463	Final viscosity	chr11:5178433..5178938		Os11g0202500	UDP-glucuronosyl/UDP-glucosyltransferase domain containing protein.	transferase activity, transferring hexosyl groups
11	5358463	Final viscosity	chr11:5276417..5279896		Os11g0204600	Similar to Glucose-1-phosphate adenylyltransferase.
11	5358463	Final viscosity	chr11:5605253..5607081		Os11g0209000	Glycine rich family protein.	Glycine rich protein
12	17341103	Final viscosity	chr12:17302127..17305326	SWEET13	Os12g0476200	Sucrose transporter, TAL effector PthXo2-dependent disease susceptibility to bacterial pathogen	integral component of membrane
12	17341103	Final viscosity	chr12:17070764..17071549	HYPRP45	Os12g0473900	Similar to Protease inhibitor/seed storage/LTP family protein.	lipid transport
12	17359757	Minimum viscosity	chr12:17302127..17305326	SWEET13	Os12g0476200	Sucrose transporter, TAL effector PthXo2-dependent disease susceptibility to bacterial pathogen	integral component of membrane
12	19984328	Setback viscosity	chr12:19788367..19791483		Os12g0512100	Sugar/inositol transporter domain containing protein.	substrate-specific transmembrane transporter activity
12	19984328	Setback viscosity	chr12:20005405..20008855		Os12g0515400	Similar to Plastidic 2-oxoglutarate/malate transporter.	Biological Process: sodium ion transport, Molecular Function: transporter activity
12	21502594	Setback viscosity	chr12:21456307..21459844		Os12g0538500	Similar to PGPD14 protein.	electron carrier activity, metal ion binding
12	22213315	Setback viscosity	chr12:22089434..22091864	OsEXP26	Os12g0546800	Alpha expansin 26.	Biological Process: plant-type cell wall organization, Cellular Component: extracellular region
12	22213315	Setback viscosity	chr12:22126680..22133291	OsKCH1	Os12g0547500	Kinesin-14 family member, Non-processive, minus-end-directed motor protein that transports actin filaments along microtubules, Organization of the cytoskeletal architecture, Cell elongation and division	microtubule binding
12	23489829	Setback viscosity	chr12:23494449..23499242	OsSTA286	Os12g0570500	Glycoside hydrolase, family 5, conserved site domain containing protein.	Protein of unknown function DUF3741
12	23511307	Breakdown viscosity	chr12:23383189..23384177	MTI4B	Os12g0568200	Metallothionein-like protein type 1.	metal ion binding
12	23511307	Breakdown viscosity	chr12:23494449..23499242	OsSTA286	Os12g0570500	Glycoside hydrolase, family 5, conserved site domain containing protein.	Protein of unknown function DUF3741
12	23511307	Breakdown viscosity	chr12:23516655..23518441		Os12g0571200	Similar to Mitochondrial import inner membrane translocase subunit Tim9.	Biological Process: protein import into mitochondrial inner membrane
12	23511307	Breakdown viscosity	chr12:23545376..23554463		Os12g0571900	Tetratricopeptide-like helical domain containing protein.	protein binding
12	23511307	Breakdown viscosity	chr12:23634672..23637678	GRAS56	Os12g0573200	GRAS transcription factor domain containing protein.
12	24471810	Breakdown viscosity	chr12:24328381..24333235		Os12g0584700	Similar to Aminotransferase-like.
12	24471810	Breakdown viscosity	chr12:24475101..24477611		Os12g0586300	Myb-like DNA-binding domain, SHAQKYF class domain containing protein.	DNA binding, protein binding
12	24471810	Breakdown viscosity	chr12:24478869..24482531		Os12g0586400	Tubulin/FtsZ, GTPase domain domain containing protein.	Biological Process: protein polymerization, Cellular Component: protein complex
12	24471810	Breakdown viscosity	chr12:24485299..24490983		Os12g0586600	Similar to Plasma membrane Ca2+-ATPase.	ATPase activity, coupled to transmembrane movement of ions, phosphorylative mechanism, hydrolase activity, acting on acid anhydrides, catalyzing transmembrane movement of substances, metal ion binding
